# Supplementary material for: The Impact of Punica granatum Linn and Its Derivatives on Oxidative Stress, Inflammation, and Endothelial Function in Diabetes Mellitus: Evidence from Preclinical and Clinical Studies
Source: Antioxidants (Basel). 2023 Aug 4;12(8):1566. doi: 10.3390/antiox12081566 (PMC10451900; doi:10.3390/antiox12081566)
Supplement: Supplementary file 1 [file antioxidants-12-01566-s001.zip]

Archive with 1 entries (1 files):
- antioxidants-2465421-supplementary.pdf
